# Supplementary material for: Genomic adaptive potential to cold environments in the invasive red swamp crayfish
Source: iScience. 2023 Jul 3;26(8):107267. doi: 10.1016/j.isci.2023.107267 (PMC10371857; doi:10.1016/j.isci.2023.107267)
Supplement: Table S2. KEGG and Reactome pathways enriched in the detected DEGs, related to Figure 2 [file mmc2.xlsx]

## Sheet: Sheet1
Table S2. KEGG and Reactome pathways enriched in the detected DEGs.
Type	Aim	ID	Description	Gene ratio	Bg. ratio	P-value	q-value	Gene count	Gene name
KEGG	Sapporo-specific	dme04814	Motor proteins - Drosophila melanogaster (fruit fly)	17/230	56/2128	4.28e-05	0.00401	17	GstD1, GstS1, Pgd, Idh, CG17636, PHGPx, Gclc, CG14516, Zw
		dme04145	Phagosome - Drosophila melanogaster (fruit fly)	13/230	39/2128	0.000122	0.00572	13	AP-1mu, Lip4, CG8646, CG3376, Vha16-1, Npc1a, Hexo1, Hexo2, MFS10, Gga, Cp1, Cln7, VhaSFD, CG7049, VhaAC39-1, VhaPPA1-1
		dme04142	Lysosome - Drosophila melanogaster (fruit fly)	16/230	63/2128	0.00071	0.0222	16	Act5C, mys, alphaTub84B, betaTub56D, Cnx99A, Vha16-1, Vha55, Cp1, VhaSFD, Vha68-2, Vha44, VhaAC39-1, VhaPPA1-1
		dme00480	Glutathione metabolism - Drosophila melanogaster (fruit fly)	9/230	27/2128	0.00141	0.0329	9	Act5C, mats, par-6, ed, hth, lft, l(2)gl, baz, scrib, ex, ft, Mad
		dme04391	Hippo signaling pathway - fly - Drosophila melanogaster (fruit fly)	12/230	45/2128	0.00212	0.0397	12	ck, Act5C, Klc, up, Myo31DF, alphaTub84B, ninaC, betaTub56D, Mhcl, Khc, DCTN5-p25, Klp68D, CG12964, Khc-73, Klp64D, gammaTub23C, CG32137
	Sendai-specific	dme00514	Other types of O-glycan biosynthesis - Drosophila melanogaster (fruit fly)	4/45	21/2128	0.000804	0.0288	4	rt, tw, Xxylt, C1GalTA
	Shared	dme04214	Apoptosis - fly - Drosophila melanogaster (fruit fly)	7/73	39/2128	0.000267	0.016	7	kay, Eip74EF, Traf6, EcR, p53, Dronc, Buffy
Reactome	Sapporo-specific	R-DME-983712	Ion channel transport	15/380	38/3108	1.68e-05	0.00845	15	Best1, SERCA, Trpm, Trpml, Vha16-1, CG33298, Vha55, nrv3, SPoCk, VhaSFD, Vha68-2, Vha44, VhaAC39-1, VhaPPA1-1, ClC-a
		R-DME-913709	O-linked glycosylation of mucins	8/380	15/3108	0.000137	0.023	8	Hml, Pgant5, Pgant1, C1GalTA, beta4GalNAcTA, SiaT, brn, Pgant6
		R-DME-917977	Transferrin endocytosis and recycling	8/380	15/3108	0.000137	0.023	8	Trpml, Vha16-1, Vha55, VhaSFD, Vha68-2, Vha44, VhaAC39-1, VhaPPA1-1
		R-DME-382551	Transport of small molecules	45/380	224/3108	0.000329	0.0408	45	Ctl1, Ncc69, MRP, Ae2, trol, CG10444, bumpel, sordd1, Orct, Vmat, Best1, SERCA, CG15890, mnd, Trpm, Nhe3, Abcd3, Trpml, Vha16-1, Npc1a, nac, CG11655, Glut1, NaPi-III, CNT2, NAAT1, CG33298, Oatp26F, Ndae1, Vha55, CG6414, eIF2beta, nrv3, SPoCk, VhaSFD, Tsf2, Fer3HCH, Tret1-2, Vha68-2, Vha44, MICU3, VhaAC39-1, nebu, VhaPPA1-1, ClC-a
		R-DME-77387	Insulin receptor recycling	8/380	17/3108	0.000414	0.0408	8	Vha16-1, InR, Vha55, VhaSFD, Vha68-2, Vha44, VhaAC39-1, VhaPPA1-1
		R-DME-425407	SLC-mediated transmembrane transport	19/380	70/3108	0.000485	0.0408	19	Ctl1, Ncc69, Ae2, CG10444, bumpel, Orct, Vmat, mnd, Nhe3, nac, CG11655, Glut1, NaPi-III, CNT2, NAAT1, Oatp26F, Ndae1, Tret1-2, nebu
	Sendai-specific	R-DME-5576891	Cardiac conduction	8/93	25/3108	3.38e-07	6.77e-05	8	CG44422, Calx, Irk1, sand, CG6414, CG5890, Ca-beta, stj
		R-DME-397014	Muscle contraction	8/93	38/3108	1.11e-05	0.00111	8	CG44422, Calx, Irk1, sand, CG6414, CG5890, Ca-beta, stj
		R-DME-975576	N-glycan antennae elongation in the medial/trans-Golgi	5/93	13/3108	2.29e-05	0.00153	5	beta4GalNAcTA, FucTC, CG14024, CG31743, CG13937
		R-DME-975578	Reactions specific to the complex N-glycan synthesis pathway	4/93	10/3108	0.000138	0.00653	4	FucTC, CG14024, CG31743, CG13937
		R-DME-948021	Transport to the Golgi and subsequent modification	11/93	101/3108	0.000163	0.00653	11	Mgat1, Spn42De, beta4GalNAcTA, FucTC, Spn28F, Spn42Da, CG14024, CG31743, CG13937, betaTub56D, alphaTub85E
		R-DME-112316	Neuronal System	11/93	104/3108	0.000213	0.00709	11	Lcch3, nAChRalpha7, KaiR1D, Irk1, sand, Hsc70-4, CG6414, Hk, Ca-beta, ChT, stj
		R-DME-112315	Transmission across Chemical Synapses	9/93	81/3108	0.000575	0.0164	9	Lcch3, nAChRalpha7, KaiR1D, Irk1, Hsc70-4, CG6414, Ca-beta, ChT, stj
		R-DME-109582	Hemostasis	13/93	162/3108	0.000875	0.0219	13	Spn42De, Calx, Spn28F, Spn42Da, ush, Act87E, Act88F, Act79B, CG9095, cta, betaTub56D, Pvf1, alphaTub85E
		R-DME-5173105	O-linked glycosylation	5/93	29/3108	0.00145	0.0306	5	beta4GalNAcTA, rt, alpha4GT1, tw, C1GalTA
		R-DME-114608	Platelet degranulation	8/93	76/3108	0.00168	0.0306	8	Spn42De, Spn28F, Spn42Da, Act87E, Act88F, Act79B, CG9095, Pvf1
		R-DME-76005	Response to elevated platelet cytosolic Ca2+	8/93	76/3108	0.00168	0.0306	8	Spn42De, Spn28F, Spn42Da, Act87E, Act88F, Act79B, CG9095, Pvf1
		R-DME-1500931	Cell-Cell communication	5/93	33/3108	0.00263	0.0399	5	dpy, rst, Act87E, Act88F, Act79B
		R-DME-196025	Formation of annular gap junctions	3/93	10/3108	0.00267	0.0399	3	Act87E, Act88F, Act79B
		R-DME-1793185	Chondroitin sulfate/dermatan sulfate metabolism	4/93	21/3108	0.00304	0.0399	4	beta4GalT7, CG14024, CG31743, CG13937
		R-DME-446203	Asparagine N-linked glycosylation	11/93	145/3108	0.0035	0.0399	11	Mgat1, Spn42De, beta4GalNAcTA, FucTC, Spn28F, Spn42Da, CG14024, CG31743, CG13937, betaTub56D, alphaTub85E
		R-DME-157858	Gap junction trafficking and regulation	3/93	11/3108	0.0036	0.0399	3	Act87E, Act88F, Act79B
		R-DME-190828	Gap junction trafficking	3/93	11/3108	0.0036	0.0399	3	Act87E, Act88F, Act79B
		R-DME-190873	Gap junction degradation	3/93	11/3108	0.0036	0.0399	3	Act87E, Act88F, Act79B
	Shared	R-DME-1474244	Extracellular matrix organization	7/110	30/3108	5.96e-05	0.0193	7	Tep2, Hml, Tep4, Mcr, dpp, Plod, Col4a1
		R-DME-975578	Reactions specific to the complex N-glycan synthesis pathway	4/110	10/3108	0.000265	0.0222	4	CG14024, CG13937, Mgat2, FucTC
		R-DME-114608	Platelet degranulation	10/110	76/3108	0.000274	0.0222	10	Tep2, Hml, Spn38F, Spn88Ea, Tep4, Mcr, dpp, btsz, Act87E, Spn55B
		R-DME-76005	Response to elevated platelet cytosolic Ca2+	10/110	76/3108	0.000274	0.0222	10	Tep2, Hml, Spn38F, Spn88Ea, Tep4, Mcr, dpp, btsz, Act87E, Spn55B
		R-DME-1474228	Degradation of the extracellular matrix	4/110	12/3108	0.000591	0.0383	4	Tep2, Tep4, Mcr, Col4a1
		R-DME-975576	N-glycan antennae elongation in the medial/trans-Golgi	4/110	13/3108	0.00083	0.0398	4	CG14024, CG13937, Mgat2, FucTC
		R-DME-381426	Regulation of Insulin-like Growth Factor (IGF) transport and uptake by Insulin-like Growth Factor Binding Proteins (IGFBPs)	7/110	46/3108	0.000982	0.0398	7	Tep2, Spn38F, Spn88Ea, Tep4, Mcr, dpp, Spn55B
		R-DME-8957275	Post-translational protein phosphorylation	7/110	46/3108	0.000982	0.0398	7	Tep2, Spn38F, Spn88Ea, Tep4, Mcr, dpp, Spn55B
		R-DME-9757110	Prednisone ADME	4/110	14/3108	0.00113	0.0407	4	Spn38F, Spn88Ea, Spn55B, Ugt50B3
